# Supplementary material for: Fatty Acid-Activated Proton Transport by Bisaryl Anion Transporters Depolarises Mitochondria and Reduces the Viability of MDA-MB-231 Breast Cancer Cells
Source: Biomolecules. 2023 Jul 31;13(8):1202. doi: 10.3390/biom13081202 (PMC10452527; doi:10.3390/biom13081202)
Supplement: Supplementary file 1 [file biomolecules-13-01202-s001.zip]

Archive with 1 entries (1 files):
- biomolecules-2468051-supplementary.pdf
